# Supplementary material for: Sexual transmission of urogenital bacteria: whole metagenome sequencing evidence from a sexual network study
Source: mSphere. 2024 Feb 15;9(3):e00030-24. doi: 10.1128/msphere.00030-24 (PMC10964427; doi:10.1128/msphere.00030-24)
Supplement: Table S1 — MAG inventory. [file msphere.00030-24-s0008.xlsx]

## Sheet: revised mag inventory for supp 
bin_id	taxonomy	completeness	contamination	barcode	sting_id	sex
MG_982321.bin1	Aerococcus_christensenii	93.86	0	982321	STING101	f
MG_982321.bin2	Prevotella_colorans	96.53	0.827	982321	STING101	f
MG_982321.bin3	Prevotella_bivia	97.68	0	982321	STING101	f
MG_982321.bin4	Prevotella_timonensis	95.53	0	982321	STING101	f
MG_982321.bin5	Dialister_sp001553355	96.11	0	982321	STING101	f
MG_982321.bin6	Megasphaera_lornae	100	0	982321	STING101	f
MG_982321.bin7	Berryella_sp001552935	98.18	0.23	982321	STING101	f
MG_982321.bin8	Fannyhessea	100	0	982321	STING101	f
MG_982321.bin9	Fannyhessea_massiliense	100	0.806	982321	STING101	f
MG_461005.bin1	Bifidobacterium_breve	100	0	461005	STING102	f
MG_461005.bin2	Lactobacillus_paragasseri	99.22	0	461005	STING102	f
MG_461005.bin3	Gardnerella_leopoldii	99.69	0	461005	STING102	f
MG_461005.bin5	Fannyhessea_vaginae	100	0	461005	STING102	f
MG_461005.bin6	Limosilactobacillus_portuensis	90.65	1.345	461005	STING102	f
MG_149388.bin1	Megasphaera_lornae	97.23	0.269	149388	STING103	f
MG_149388.bin2	Fannyhessea_vaginae	98.38	1.612	149388	STING103	f
MG_149388.bin3	Bifidobacterium	99.7	0.837	149388	STING103	f
MG_149388.bin4	Lactobacillus_iners	99.41	0.442	149388	STING103	f
MG_013582.bin1	Streptococcus_anginosus	92.42	0.709	13582	STING104	f
MG_013582.bin3	Staphylococcus_epidermidis	94.51	3.094	13582	STING104	f
MG_013582.bin4	Escherichia_coli	99.66	0.435	13582	STING104	f
MG_220402.bin1	Prevotella	97.5	0.119	220402	STING105	f
MG_220402.bin2	Prevotella_amnii	98.64	0.337	220402	STING105	f
MG_220402.bin4	Megasphaera_lornae	98.58	0.793	220402	STING105	f
MG_711740.bin1	Gardnerella_vaginalis	97.6	0	711740	STING106	f
MG_711740.bin10	Stomatobaculum_sp002892395	96.62	0.632	711740	STING106	f
MG_711740.bin11	Fannyhessea_vaginae	96.77	1.478	711740	STING106	f
MG_711740.bin12	Sneathia_sanguinegens	98.87	0.16	711740	STING106	f
MG_711740.bin13	Prevotella_timonensis	98.57	0	711740	STING106	f
MG_711740.bin2	Gardnerella_vaginalis_A	93.02	0.454	711740	STING106	f
MG_711740.bin3	Anaerococcus_tetradius	100	0.304	711740	STING106	f
MG_711740.bin5	Fannyhessea_massiliense	97.23	0.403	711740	STING106	f
MG_711740.bin6	Peptrostreptococcus_anaerobius	91.37	1.048	711740	STING106	f
MG_711740.bin7	Berryella_sp001552935	98.18	0	711740	STING106	f
MG_747059.bin1	Lactobacillus_iners	99.41	0.442	747059	STING107	f
MG_909105.bin11	Prevotella_timonensis	97.84	0	909105	STING108	f
MG_909105.bin12	Anaerococcus_tetradius	99.69	0.304	909105	STING108	f
MG_909105.bin13	Aerococcus_christensenii	97.71	0	909105	STING108	f
MG_909105.bin2	Megasphaera_hutchinsoni	98.8	0	909105	STING108	f
MG_909105.bin5	Fannyhessea_massiliense	98.06	1.612	909105	STING108	f
MG_909105.bin6	Berryella_sp001552935	94.35	0	909105	STING108	f
MG_909105.bin8	Streptococcus_agalactiae	99.4	0.032	909105	STING108	f
MG_909105.bin9	Lactobacillus_iners	95.71	0.442	909105	STING108	f
MG_151881.bin1	Lactobacillus_crispatus	99.02	0.092	151881	STING110	f
MG_999308.bin1	Berryella_sp001552935	92.33	0.879	999308	STING111	f
MG_999308.bin3	Megasphaera_lornae	100	0	999308	STING111	f
MG_999308.bin4	Fannyhessea_vaginae	96.97	0.806	999308	STING111	f
MG_999308.bin5	Gardnerella_swidsinkii	100	0	999308	STING111	f
MG_999308.bin6	Gardnerella_piotii	93.32	0.696	999308	STING111	f
MG_999308.bin8	Prevotella_amnii	99.32	1.126	999308	STING111	f
MG_970311.bin1	Lactobacillus_iners	99.41	0.442	970311	STING112	f
MG_793488.bin2	Megasphaera_lornae	100	0.199	793488	STING113	f
MG_793488.bin3	Lactobacillus_iners	99.63	0.442	793488	STING113	f
MG_718624.bin1	Aerococcus_christensenii	98.26	0	718624	STING114	f
MG_718624.bin2	Fannyhessea_vaginae	100	0	718624	STING114	f
MG_718624.bin3	Lactobacillus_iners	90.73	0.442	718624	STING114	f
MG_718624.bin4	Megasphaera_lornae	100	0	718624	STING114	f
MG_951183.bin10	Megasphaera_hutchinsoni	100	0	951183	STING115	f
MG_951183.bin11	Gardnerella_vaginalis_C	92.78	0.454	951183	STING115	f
MG_951183.bin12	Prevotella_sp000758925	95.61	0.45	951183	STING115	f
MG_951183.bin13	Malacoplasma_girerdii	98.07	0.384	951183	STING115	f
MG_951183.bin3	Bifidobacterium	96.48	0.545	951183	STING115	f
MG_951183.bin4	Berryella_sp001552935	95.36	0	951183	STING115	f
MG_951183.bin7	Fannyhessea	95.16	0.806	951183	STING115	f
MG_951183.bin8	Lactobacillus_mulieris	96.9	0.387	951183	STING115	f
MG_951183.bin9	Bifidobacterium_breve	100	1.612	951183	STING115	f
MG_966090.bin1	Lactobacillus_iners	99.41	0.442	966090	STING116	f
MG_565548.bin1	Gardnerella_swidsinkii	98.74	0.342	565548	STING117	f
MG_565548.bin2	Megasphaera_lornae	100	0.199	565548	STING117	f
MG_565548.bin3	Lactobacillus_iners	99.41	0.442	565548	STING117	f
MG_722441.bin1	Megasphaera_lornae	100	0	722441	STING118	f
MG_722441.bin2	Gardnerella_vaginalis	91.88	1.204	722441	STING118	f
MG_722441.bin3	Gardnerella_swidsinkii	99.42	0.228	722441	STING118	f
MG_722441.bin5	Fannyhessea_vaginae	100	0	722441	STING118	f
MG_722441.bin6	Lactobacillus_iners	99.41	0.442	722441	STING118	f
MG_722441.bin7	Berryella_sp001552935	93.68	3.648	722441	STING118	f
MG_565788.bin2	Fannyhessea_massiliense	99.19	0	565788	STING119	f
MG_565788.bin3	Berryella_sp001552935	95.43	0	565788	STING119	f
MG_565788.bin5	Megasphaera_hutchinsoni	100	0	565788	STING119	f
MG_565788.bin6	Prevotella_bivia	98.96	0	565788	STING119	f
MG_565788.bin7	Gardnerella_swidsinkii	100	0	565788	STING119	f
MG_565788.bin9	Fannyhessea_vaginae	100	0	565788	STING119	f
MG_752573.bin1	Megasphaera_lornae	98.8	0	752573	STING120	f
MG_752573.bin10	Prevotella	97.12	0.357	752573	STING120	f
MG_752573.bin11	Fannyhessea_vaginae	98.38	0.161	752573	STING120	f
MG_752573.bin3	Lactobacillus_iners	93.75	0.53	752573	STING120	f
MG_752573.bin4	Prevotella_sp000758925	97.85	0.337	752573	STING120	f
MG_752573.bin5	Prevotella_amnii	93.78	0	752573	STING120	f
MG_752573.bin7	Sneathia_sanguinegens	96.06	1.284	752573	STING120	f
MG_752573.bin8	Berryella_sp001552935	90.92	0	752573	STING120	f
MG_010380.bin1	Megasphaera_lornae	95.18	1.317	10380	STING121	f
MG_010380.bin10	Prevotella	94.97	0.714	10380	STING121	f
MG_010380.bin12	Fannyhessea_massiliense	100	0	10380	STING121	f
MG_010380.bin13	Fannyhessea	94.78	0.806	10380	STING121	f
MG_010380.bin14	Prevotella_sp000758925	91.89	1.97	10380	STING121	f
MG_010380.bin4	Prevotella_bivia	98.04	0	10380	STING121	f
MG_010380.bin7	Arcanobacterium_sp000758825	96.55	0	10380	STING121	f
MG_010380.bin8	Fannyhessea	92.74	0.115	10380	STING121	f
MG_010380.bin9	Sneathia_vaginalis	94.18	0	10380	STING121	f
MG_189168.bin1	Fannyhessea_vaginae	100	0	189168	STING122	f
MG_189168.bin2	Gardnerella_swidsinkii	99.39	0	189168	STING122	f
MG_189168.bin3	Gardnerella_piotii	98.25	0	189168	STING122	f
MG_189168.bin4	Lactobacillus_iners	99.41	0.442	189168	STING122	f
MG_804754.bin1	Berryella_sp001552935	95.76	0.115	804754	STING124	f
MG_804754.bin2	Lactobacillus_crispatus	99.02	0.092	804754	STING124	f
MG_804754.bin3	Lactobacillus_iners	99.63	0.442	804754	STING124	f
MG_804754.bin4	Gardnerella_piotii	98.03	0	804754	STING124	f
MG_804754.bin5	Fannyhessea_vaginae	100	0	804754	STING124	f
MG_387841.bin1	Fannyhessea_vaginae	95.16	0	387841	STING123	f
MG_387841.bin13	Gardnerella_vaginalis_D	96.7	0.228	387841	STING123	f
MG_387841.bin2	Prevotella_amnii	98.62	0.281	387841	STING123	f
MG_387841.bin3	Prevotella	96.8	0	387841	STING123	f
MG_387841.bin4	Fannyhessea	95.12	0.806	387841	STING123	f
MG_387841.bin5	Prevotella_sp000758925	96.29	1.689	387841	STING123	f
MG_387841.bin6	Megasphaera_lornae	100	0	387841	STING123	f
MG_016733.bin2	Prevotella_bivia	98.66	0	16733	STING125	f
MG_016733.bin4	Aerococcus_christensenii	94.96	0	16733	STING125	f
MG_016733.bin5	Metamycoplasma_hominis	98.49	0	16733	STING125	f
MG_016733.bin6	Prevotella_timonensis	96.78	0.654	16733	STING125	f
MG_016733.bin7	Gardnerella_vaginalis	97.04	0.936	16733	STING125	f
MG_374018.bin1	Prevotella_bivia	99.11	0	374018	STING145	f
MG_374018.bin10	Prevotella_colorans	98.05	0.675	374018	STING145	f
MG_374018.bin13	Megasphaera_lornae	90.26	1.29	374018	STING145	f
MG_374018.bin2	Prevotella	95.41	0.833	374018	STING145	f
MG_374018.bin4	Mobiluncus_curtisii	95.81	2.053	374018	STING145	f
MG_374018.bin5	Berryella_sp001552935	95.22	0	374018	STING145	f
MG_374018.bin6	Gardnerella_swidsinkii	100	0.091	374018	STING145	f
MG_374018.bin7	Atopobium_deltae	91.53	0.806	374018	STING145	f
MG_374018.bin8	Prevotella_amnii	98.22	0.337	374018	STING145	f
MG_789478.bin1	Fannyhessea_vaginae	100	0	789478	STING146	f
MG_789478.bin2	Gardnerella_vaginalis	96.26	0	789478	STING146	f
MG_789478.bin3	Gardnerella_swidsinkii	99.42	0	789478	STING146	f
MG_482672.bin1	Lactobacillus_mulieris	98.83	0.126	482672	STING129	f
MG_482672.bin2	Lactobacillus_iners	99.18	0.442	482672	STING129	f
MG_084720.bin1	Sneathia_vaginalis	97.75	0	84720	STING127	f
MG_084720.bin10	Stomatobaculum_sp002892395	96.62	0.632	84720	STING127	f
MG_084720.bin11	Prevotella_timonensis	98.92	0.499	84720	STING127	f
MG_084720.bin12	Prevotella_amnii	98.98	0.912	84720	STING127	f
MG_084720.bin13	Parvimonas_sp001552895	94.35	0	84720	STING127	f
MG_084720.bin14	Mageeibacillus_indolicus	93.73	0.709	84720	STING127	f
MG_084720.bin15	Mobiluncus_curtisii	95.18	1.99	84720	STING127	f
MG_084720.bin16	Sodaliphilus	96.98	0.125	84720	STING127	f
MG_084720.bin20	Megasphaera_lornae	100	0	84720	STING127	f
MG_084720.bin21	Peptrostreptococcus_anaerobius	97.9	0	84720	STING127	f
MG_084720.bin22	Fannyhessea	96.44	0.115	84720	STING127	f
MG_084720.bin23	Gardnerella_swidsinkii	99.54	0	84720	STING127	f
MG_084720.bin24	Fannyhessea_vaginae	96.77	0	84720	STING127	f
MG_084720.bin25	Fusobacterium animalis	93.18	0.568	84720	STING127	f
MG_084720.bin26	Sneathia_sanguinegens	98.87	1.284	84720	STING127	f
MG_084720.bin6	Fannyhessea_massiliense	99.83	0	84720	STING127	f
MG_084720.bin7	Prevotella_disiens	98.24	0	84720	STING127	f
MG_084720.bin8	Porphyromonas_uenonis	91.9	0.314	84720	STING127	f
MG_084720.bin9	Peptoniphilus_lacrimalis	99.3	0	84720	STING127	f
MG_768080.bin1	Prevotella_timonensis	99.28	0	768080	STING147	f
MG_768080.bin2	Lactobacillus_iners	99.41	1.061	768080	STING147	f
MG_768080.bin3	Fannyhessea	96.16	0.201	768080	STING147	f
MG_768080.bin4	Fannyhessea	97.58	0	768080	STING147	f
MG_768080.bin5	Aerococcus_christensenii	96.61	0	768080	STING147	f
MG_768080.bin6	Megasphaera_lornae	100	0	768080	STING147	f
MG_768080.bin8	Fannyhessea_massiliense	92.52	0	768080	STING147	f
MG_768080.bin9	Gardnerella_leopoldii	100	0.152	768080	STING147	f
MG_698477.bin1	Megasphaera_lornae	100	0	698477	STING148	f
MG_698477.bin12	Fannyhessea_vaginae	100	0	698477	STING148	f
MG_698477.bin14	Dialister_micraerophilus	93.61	2.317	698477	STING148	f
MG_698477.bin16	Lactobacillus_iners	90.09	2.54	698477	STING148	f
MG_698477.bin18	Parvimonas_sp001552895	93.12	0	698477	STING148	f
MG_698477.bin19	Atopobium_deltae	100	0	698477	STING148	f
MG_698477.bin2	Dialister_sp001553355	96.11	0	698477	STING148	f
MG_698477.bin20	Prevotella_timonensis	95.65	0.376	698477	STING148	f
MG_698477.bin4	Parvimonas_sp001553085	94.49	0.609	698477	STING148	f
MG_698477.bin5	Prevotella_disiens	96.97	0.337	698477	STING148	f
MG_698477.bin6	Prevotella_bivia	96.83	0	698477	STING148	f
MG_698477.bin8	Sneathia_vaginalis	98.87	0	698477	STING148	f
MG_698477.bin9	Gardnerella_piotii	99.52	1.571	698477	STING148	f
MG_861104.bin1	Fannyhessea_massiliense	99.19	0	861104	STING130	f
MG_861104.bin10	Prevotella	98.57	0.357	861104	STING130	f
MG_861104.bin11	Gardnerella_vaginalis_F	91.23	2.909	861104	STING130	f
MG_861104.bin13	Fannyhessea_vaginae	90.99	0.384	861104	STING130	f
MG_861104.bin2	Megasphaera_lornae	100	0	861104	STING130	f
MG_861104.bin3	Gardnerella_vaginalis_C	90.16	2.878	861104	STING130	f
MG_861104.bin5	Fannyhessea	97.58	0	861104	STING130	f
MG_861104.bin9	Lactobacillus_iners	98.85	0.861	861104	STING130	f
MG_574378.bin11	Mobiluncus_curtisii	100	1.421	574378	STING131	f
MG_574378.bin12	Berryella_sp001552935	96.61	0	574378	STING131	f
MG_574378.bin15	Mageeibacillus_indolicus	93.73	0.709	574378	STING131	f
MG_574378.bin16	Porphyromonas_uenonis	99.92	0.628	574378	STING131	f
MG_574378.bin18	Prevotella	97.81	1.785	574378	STING131	f
MG_574378.bin2	Fannyhessea_vaginae	94.35	0	574378	STING131	f
MG_574378.bin3	Bifidobacterium	91.87	0.909	574378	STING131	f
MG_574378.bin5	Sneathia_sanguinegens	96.62	1.123	574378	STING131	f
MG_574378.bin7	Megasphaera_lornae	100	0	574378	STING131	f
MG_574378.bin8	Lactobacillus_iners	99.41	1.011	574378	STING131	f
MG_351370.bin1	Fannyhessea	91.02	0.72	351370	STING149	f
MG_351370.bin10	Fannyhessea_vaginae	97.58	0.161	351370	STING149	f
MG_351370.bin11	Prevotella_timonensis	99.28	0.119	351370	STING149	f
MG_351370.bin12	Berryella_sp001552935	98.99	0	351370	STING149	f
MG_351370.bin4	Lactobacillus_iners	98.85	0	351370	STING149	f
MG_351370.bin6	Megasphaera_lornae	100	0	351370	STING149	f
MG_351370.bin7	Sneathia_vaginalis	98.87	0	351370	STING149	f
MG_351370.bin8	Gardnerella_leopoldii	96.74	0.578	351370	STING149	f
MG_607216.bin1	Lactobacillus_iners	98.85	0	607216	STING150	f
MG_796105.bin1	Sneathia_vaginalis	98.87	0	796105	STING151	f
MG_796105.bin10	S5-A14a_sp000758905	95.03	0.709	796105	STING151	f
MG_796105.bin11	Peptoniphilus_coxii	94.75	0	796105	STING151	f
MG_796105.bin12	Berryella_sp001552935	90.59	0.921	796105	STING151	f
MG_796105.bin13	Prevotella_timonensis	96.01	0.238	796105	STING151	f
MG_796105.bin14	Peptoniphilus_lacrimalis	99.3	0.699	796105	STING151	f
MG_796105.bin16	Cryptobacteroides	96.03	0	796105	STING151	f
MG_796105.bin17	Criibacterium	98.95	0	796105	STING151	f
MG_796105.bin18	Parvimonas_sp001552895	96.18	0	796105	STING151	f
MG_796105.bin19	Bulleidia	98.09	0.952	796105	STING151	f
MG_796105.bin2	Stomatobaculum_naviforme	90.59	0.632	796105	STING151	f
MG_796105.bin21	Prevotella_bivia	98.7	0	796105	STING151	f
MG_796105.bin22	Fenollaria_massiliensis	95.24	0	796105	STING151	f
MG_796105.bin23	Sodaliphilus	96.6	0.125	796105	STING151	f
MG_796105.bin24	Peptostreptococcus_anaerobius	98.25	0	796105	STING151	f
MG_796105.bin25	Aerococcus_christensenii	94.68	0	796105	STING151	f
MG_796105.bin27	Fannyhessea_massiliense	100	0	796105	STING151	f
MG_796105.bin28	Porphyromonas	95.2	0	796105	STING151	f
MG_796105.bin29	Pauljensenia_turicensis	90.99	1.421	796105	STING151	f
MG_796105.bin3	Anaerococcus_tetradius	99.69	0.304	796105	STING151	f
MG_796105.bin30	Fannyhessea_vaginae	95.96	0	796105	STING151	f
MG_796105.bin32	Arcanobacterium_sp000758825	97.41	0	796105	STING151	f
MG_796105.bin33	Peptoniphilus_duerdenii	93	0.174	796105	STING151	f
MG_796105.bin34	Mobiluncus_curtisii	100	1.658	796105	STING151	f
MG_796105.bin35	Prevotella_sp000479005	90.17	2.246	796105	STING151	f
MG_796105.bin37	Lawsonella_clevelandensis	95	0	796105	STING151	f
MG_796105.bin40	Dialister_sp001553355	96.83	1.582	796105	STING151	f
MG_796105.bin41	Sutterella_sp900762445	98.13	1.863	796105	STING151	f
MG_796105.bin43	Megasphaera_lornae	100	1.896	796105	STING151	f
MG_796105.bin44	Prevotella_colorans	98.01	3.885	796105	STING151	f
MG_796105.bin5	Jonquetella_anthropi	98.3	0	796105	STING151	f
MG_796105.bin6	Sneathia_sanguinegens	98.9	0.16	796105	STING151	f
MG_796105.bin7	Porphyromonas_asaccharolytica	96.14	0.628	796105	STING151	f
MG_796105.bin8	Peptoniphilus_sp000478985	95.45	0	796105	STING151	f
MG_796105.bin9	Criibacterium_bergeronii	98.95	0.349	796105	STING151	f
MG_959754.bin1	Lactobacillus_iners	99.63	1.209	959754	STING152	f
MG_957121.bin1	Winkia_neuii	100	1.579	957121	STING153	f
MG_957121.bin10	Lactobacillus_jensenii	98.83	0.155	957121	STING153	f
MG_957121.bin11	Anaerococcus_tetradius	99.39	0.304	957121	STING153	f
MG_957121.bin12	Gardnerella_vaginalis	97.34	0.151	957121	STING153	f
MG_957121.bin13	Prevotella_sp001552765	97.65	1.107	957121	STING153	f
MG_957121.bin2	Bifidobacterium_bifidum	98.77	0.645	957121	STING153	f
MG_957121.bin3	Gardnerella_swidsinkii	100	0	957121	STING153	f
MG_957121.bin4	Prevotella_bivia	98	0	957121	STING153	f
MG_957121.bin5	Aerococcus_christensenii	97.71	0	957121	STING153	f
MG_957121.bin6	Dialister_sp001553355	92.15	1.033	957121	STING153	f
MG_957121.bin7	Peptrostreptococcus_anaerobius	97.84	0.699	957121	STING153	f
MG_957121.bin8	Fannyhessea_vaginae	98.38	1.209	957121	STING153	f
MG_957121.bin9	Lactobacillus_iners	92.77	0	957121	STING153	f
MG_779174.bin1	Megasphaera_lornae	100	0	779174	STING154	f
MG_779174.bin2	Lactobacillus_iners	99.41	0.442	779174	STING154	f
MG_779174.bin3	Chlamydia_trachomatis	98.91	0.54	779174	STING154	f
MG_779174.bin4	Prevotella_timonensis	95.56	0.803	779174	STING154	f
MG_779174.bin6	Gardnerella_leopoldii	96.63	0.182	779174	STING154	f
MG_779174.bin7	Aerococcus_christensenii	97.71	0.183	779174	STING154	f
MG_364602.bin1	Chlamydia_trachomatis	98.91	0	364602	STING132	f
MG_364602.bin2	Limosilactobacillus_portuensis	98.91	1.086	364602	STING132	f
MG_364602.bin3	Lactobacillus_iners	99.41	0.442	364602	STING132	f
MG_327565.bin1	Parvimonas_sp001552895	91.31	1.001	327565	STING133	f
MG_327565.bin10	Prevotella_bivia	98.62	0.067	327565	STING133	f
MG_327565.bin12	Prevotella_sp000479005	90.51	0.357	327565	STING133	f
MG_327565.bin2	Berryella_sp001552935	91.86	0	327565	STING133	f
MG_327565.bin3	Sneathia_sanguinegens	96.04	1.284	327565	STING133	f
MG_327565.bin4	Lactobacillus_iners	91.44	0.442	327565	STING133	f
MG_327565.bin6	Megasphaera_lornae	100	0	327565	STING133	f
MG_327565.bin7	Aerococcus_christensenii	92.95	0.183	327565	STING133	f
MG_327565.bin9	Prevotella_timonensis	95.25	0.119	327565	STING133	f
MG_823349.bin2	Fannyhessea	100	0	823349	STING155	f
MG_823349.bin4	Megasphaera_lornae	100	0	823349	STING155	f
MG_823349.bin5	Prevotella	98.92	0.119	823349	STING155	f
MG_823349.bin6	Mobiluncus_mulieris	99.52	1.421	823349	STING155	f
MG_823349.bin8	Lactobacillus_iners	98.08	0.064	823349	STING155	f
MG_823349.bin9	Bifidobacterium	94.05	0	823349	STING155	f
MG_867207.bin1	Lactobacillus_crispatus	99.02	0.112	867207	STING156	f
MG_867207.bin2	Lactobacillus_iners	99.41	0.442	867207	STING156	f
MG_284782.bin2	Lactobacillus_jensenii	98.83	0	284782	STING157	f
MG_284782.bin3	Lactobacillus_crispatus	98.93	2.18	284782	STING157	f
MG_752504.bin1	Fannyhessea_massiliense	95.61	1.881	752504	STING158	f
MG_752504.bin10	Prevotella_sp000479005	95.38	0.238	752504	STING158	f
MG_752504.bin11	Lactobacillus_iners	97.57	0.442	752504	STING158	f
MG_752504.bin14	Prevotella_amnii	97.63	0.18	752504	STING158	f
MG_752504.bin15	Gardnerella_vaginalis_H	93.64	2.613	752504	STING158	f
MG_752504.bin18	Megasphaera_lornae	100	0	752504	STING158	f
MG_752504.bin19	Fannyhessea	98.56	0	752504	STING158	f
MG_752504.bin20	Fannyhessea_vaginae	100	0	752504	STING158	f
MG_752504.bin21	Peptoniphilus_lacrimalis	97.2	0	752504	STING158	f
MG_752504.bin6	Berryella_sp001552935	91.85	0	752504	STING158	f
MG_752504.bin8	Sneathia_vaginalis	93.25	0	752504	STING158	f
MG_251677.bin1	Aerococcus_christensenii	94.96	0	251677	STING159	f
MG_251677.bin2	Gardnerella_vaginalis	92.12	0	251677	STING159	f
MG_251677.bin3	Gardnerella_swidsinkii	100	0	251677	STING159	f
MG_251677.bin4	Sneathia_vaginalis	98.31	0	251677	STING159	f
MG_251677.bin5	Lactobacillus_iners	99.41	0.619	251677	STING159	f
MG_289622.bin1	Fannyhessea_vaginae	96.77	0	289622	STING160	f
MG_289622.bin10	Berryella_sp001552935	98.99	0	289622	STING160	f
MG_289622.bin11	Gardnerella_swidsinkii	98.68	0.091	289622	STING160	f
MG_289622.bin12	Prevotella	98.03	0.357	289622	STING160	f
MG_289622.bin13	Fannyhessea_massiliense	99.19	0.448	289622	STING160	f
MG_289622.bin6	Aerococcus_christensenii	97.71	0	289622	STING160	f
MG_289622.bin7	Dialister_sp001553355	92.89	1.424	289622	STING160	f
MG_289622.bin9	Megasphaera_lornae	100	0	289622	STING160	f
MG_970854.bin1	Lactobacillus_iners	99.17	0.442	970854	STING128	f
MG_970854.bin2	Gardnerella_vaginalis	100	0	970854	STING128	f
MG_932512.bin1	Lactobacillus_iners	96.33	0.84	932512	STING222	m
MG_932512.bin2	Gardnerella_leopoldii	99.65	0	932512	STING222	m
MG_932512.bin4	Streptococcus_mitis	93.21	1.495	932512	STING222	m
MG_932512.bin5	Fannyhessea_vaginae	100	0	932512	STING222	m
MG_127049.bin10	Veillonella_montpellierensis	98.8	0	127049	STING224	m
MG_127049.bin11	Prevotella_timonensis	98.92	0.357	127049	STING224	m
MG_127049.bin14	Sneathia_sanguinegens	98.87	0.16	127049	STING224	m
MG_127049.bin2	Berryella_sp001552935	98.18	0.806	127049	STING224	m
MG_127049.bin3	Gardnerella_vaginalis_A	95.83	0.454	127049	STING224	m
MG_127049.bin4	Gardnerella_piotii	100	0	127049	STING224	m
MG_127049.bin6	Prevotella_amnii	99.3	0	127049	STING224	m
MG_485692.bin1	Sneathia_vaginalis	98.87	0	485692	STING223	m
MG_485692.bin3	Streptococcus_mitis	96.82	1.319	485692	STING223	m
MG_485692.bin4	Prevotella_melaninogenica	90.77	0.854	485692	STING223	m
MG_485692.bin5	Veillonella_montpellierensis	98.8	0	485692	STING223	m
MG_485692.bin6	Gardnerella_vaginalis	94.82	1.681	485692	STING223	m
MG_898040.bin1	Streptococcus_mitis	97.03	1.462	898040	STING226	m
MG_052006.bin1	Neisseria_gonorrhoeae	99.81	0.208	52006	STING228	m
MG_420616.bin3	Corynebacterium_sp001767255	93.96	0.234	420616	STING232	m
MG_835543.bin1	Corynebacterium	98.01	0	835543	STING136	m
MG_835543.bin11	Levyella_massiliensis	94.72	0	835543	STING136	m
MG_835543.bin12	Prevotella_corporis	96.95	0.048	835543	STING136	m
MG_835543.bin13	Gulosibacter_sp904848455	98.3	0.877	835543	STING136	m
MG_835543.bin14	Chlamydia_trachomatis	98.78	0.135	835543	STING136	m
MG_835543.bin15	Facklamia_languida	93.16	1.717	835543	STING136	m
MG_835543.bin17	Oligella_urethralis	99.36	0.478	835543	STING136	m
MG_835543.bin2	Corynebacterium_sp001875725	93.02	1.321	835543	STING136	m
MG_835543.bin3	Corynebacterium	98.6	0	835543	STING136	m
MG_835543.bin4	Brevibacterium_mcbrellneri	97.09	0	835543	STING136	m
MG_835543.bin5	Prevotella_colorans	93.5	0.968	835543	STING136	m
MG_835543.bin6	Arachnia	95.76	0.698	835543	STING136	m
MG_080717.bin1	Gardnerella_vaginalis_C	99.39	0	80717	STING237	m
MG_935197.bin1	Streptococcus_mitis	98.02	1.263	935197	STING188	m
MG_420860.bin1	Gardnerella_leopoldii	96	0	420860	STING138	m
MG_542219.bin1	Streptococcus_mitis	91.76	0.863	542219	STING139	m
MG_264846.bin1	Fenollaria_massiliensis	95.45	0	264846	STING141	m
MG_264846.bin2	Prevotella_timonensis	97.14	0.476	264846	STING141	m
MG_051379.bin1	Limosilactobacillus_fermentum	99.18	0	51379	STING142	m
MG_126428.bin1	Gardnerella_leopoldii	96.82	0.091	126428	STING190	m
MG_160600.bin1	Streptococcus_mitis	99.88	0.056	160600	STING191	m
MG_608644.bin1	Gardnerella_swidsinkii	99.93	0.091	608644	STING143	m
MG_295359.bin1	Corynebacterium_tuberculostearicum	94.69	0.484	295359	STING200	m
MG_909786.bin1	Gardnerella_vaginalis	100	0	909786	STING199	m
MG_830051.bin1	Sneathia_vaginalis	98.87	0	830051	STING201	m
MG_830051.bin2	Streptococcus_mitis	95.4	1.097	830051	STING201	m
MG_830051.bin3	Fannyhessea_vaginae	100	0	830051	STING201	m
MG_830051.bin5	Prevotella_amnii	96.95	0	830051	STING201	m
MG_830051.bin6	Gardnerella_leopoldii	100	0	830051	STING201	m
MG_830051.bin7	Veillonella_montpellierensis	91.39	0.449	830051	STING201	m
MG_306871.bin1	Prevotella_timonensis	99.28	0	306871	STING203	m
MG_306871.bin2	Prevotella_colorans	99.14	0.506	306871	STING203	m
MG_306871.bin3	Porphyromonas_uenonis	96.61	0.157	306871	STING203	m
MG_306871.bin4	Varibaculum_sp905332515	99.05	1.895	306871	STING203	m
MG_847464.bin1	Lactobacillus_iners	98.85	0	847464	STING161	f
MG_847464.bin11	Gardnerella_vaginalis	91.12	0.469	847464	STING161	f
MG_847464.bin12	Dialister_sp001553355	92.31	1.064	847464	STING161	f
MG_847464.bin2	Aerococcus_christensenii	95.51	0	847464	STING161	f
MG_847464.bin3	Gardnerella_swidsinkii	100	0	847464	STING161	f
MG_847464.bin4	Fannyhessea	98.38	0	847464	STING161	f
MG_847464.bin6	Prevotella_timonensis	95.65	0.833	847464	STING161	f
MG_847464.bin7	Prevotella_amnii	99.66	0.219	847464	STING161	f
MG_847464.bin8	Megasphaera_lornae	100	0	847464	STING161	f
MG_847464.bin9	Fannyhessea_vaginae	99.73	0	847464	STING161	f
MG_565013.bin1	Lactobacillus_jensenii	98.83	0	565013	STING162	f
MG_565013.bin2	Chlamydia_trachomatis	98.91	0.18	565013	STING162	f
MG_565013.bin3	Lactobacillus_iners	99.41	0.442	565013	STING162	f
MG_913319.bin1	Lactobacillus_iners	94.75	2.021	913319	STING163	f
MG_913319.bin2	Lactobacillus_jensenii	98.67	1.033	913319	STING163	f
MG_645833.bin2	Gardnerella_vaginalis	90.03	2.09	645833	STING164	f
MG_645833.bin3	Gardnerella_swidsinkii	99.54	0	645833	STING164	f
MG_645833.bin6	Aerococcus_christensenii	97.16	0	645833	STING164	f
MG_661824.bin1	Metamycoplasma_hominis	95.48	0.25	661824	STING165	f
MG_661824.bin3	Berryella_sp001552935	93.95	0.806	661824	STING165	f
MG_661824.bin4	Prevotella_bivia	98.7	0.337	661824	STING165	f
MG_661824.bin5	Gardnerella_piotii	95.98	0.454	661824	STING165	f
MG_661824.bin6	Gardnerella_swidsinkii	91.95	0.856	661824	STING165	f
MG_661824.bin8	Lactobacillus_iners	99.41	0.442	661824	STING165	f
MG_661824.bin9	Escherichia_coli	90.3	4.41	661824	STING165	f
MG_876520.bin1	Gardnerella_leopoldii	96.52	2.13	876520	STING166	f
MG_876520.bin2	Lactobacillus_iners	99.41	0.442	876520	STING166	f
MG_876520.bin3	Lactobacillus_crispatus	99.02	1.02	876520	STING166	f
MG_752480.bin10	Sneathia_vaginalis	96.62	0	752480	STING168	f
MG_752480.bin13	Megasphaera_lornae	98.2	0	752480	STING168	f
MG_752480.bin14	Lactobacillus_iners	98.52	0.568	752480	STING168	f
MG_752480.bin16	Gardnerella_swidsinkii	100	0	752480	STING168	f
MG_752480.bin17	Mageeibacillus_indolicus	92.31	0.709	752480	STING168	f
MG_752480.bin2	Prevotella_timonensis	92.62	0.357	752480	STING168	f
MG_752480.bin3	Sneathia_sanguinegens	94.94	0.16	752480	STING168	f
MG_752480.bin4	Berryella_sp001552935	92.52	0	752480	STING168	f
MG_752480.bin5	Fannyhessea	96.23	0.806	752480	STING168	f
MG_752480.bin6	Mobiluncus_mulieris	98.89	1.042	752480	STING168	f
MG_752480.bin8	Prevotella	97.3	0.357	752480	STING168	f
MG_438567.bin1	Limosilactobacillus_portuensis	98.36	0.543	438567	STING169	f
MG_438567.bin2	Lactobacillus_crispatus	99.02	0.092	438567	STING169	f
MG_438567.bin3	Lactobacillus_iners	99.41	0.442	438567	STING169	f
MG_438567.bin4	Lactobacillus_jensenii	93.25	0	438567	STING169	f
MG_601779.bin1	Lactobacillus_jensenii	98.83	0	601779	STING170	f
MG_601779.bin2	Gardnerella_piotii	98.54	0.151	601779	STING170	f
MG_601779.bin3	Lactobacillus_iners	99.41	0.442	601779	STING170	f
MG_601779.bin4	Gardnerella_swidsinkii	98.36	0	601779	STING170	f
MG_721681.bin3	Streptococcus_anginosus	96.85	1.063	721681	STING179	f
MG_255671.bin1	Lactobacillus_iners	99.41	1.769	255671	STING172	f
MG_255671.bin3	Lactobacillus_crispatus	98.8	0.092	255671	STING172	f
MG_718083.bin1	Lactobacillus_iners	98.96	0.442	718083	STING173	f
MG_718083.bin10	Prevotella	97.73	0.357	718083	STING173	f
MG_718083.bin2	Aerococcus_christensenii	96.97	0	718083	STING173	f
MG_718083.bin4	Gardnerella_vaginalis_H	96.18	0.719	718083	STING173	f
MG_718083.bin5	Prevotella_amnii	93.97	0.731	718083	STING173	f
MG_718083.bin7	Megasphaera_lornae	100	0	718083	STING173	f
MG_718083.bin8	Fannyhessea_vaginae	100	0	718083	STING173	f
MG_718083.bin9	Berryella_sp001552935	94.3	0.806	718083	STING173	f
MG_809309.bin1	Prevotella_bivia	96.85	0	809309	STING174	f
MG_809309.bin10	Dialister_sp001553355	96.2	0	809309	STING174	f
MG_809309.bin14	Peptoniphilus_lacrimalis	98.6	0	809309	STING174	f
MG_809309.bin15	Prevotella_timonensis	98.21	0.654	809309	STING174	f
MG_809309.bin16	Fannyhessea_vaginae	96.77	0	809309	STING174	f
MG_809309.bin17	Sneathia_sanguinegens	100	0.16	809309	STING174	f
MG_809309.bin19	Megasphaera_lornae	100	0	809309	STING174	f
MG_809309.bin2	Parvimonas_sp001552895	93.14	0	809309	STING174	f
MG_809309.bin20	Berryella_sp001552935	95.76	0	809309	STING174	f
MG_809309.bin3	Mobiluncus_curtisii	100	1.421	809309	STING174	f
MG_809309.bin4	Dialister_micraerophilus	92.15	2.373	809309	STING174	f
MG_809309.bin5	Lactobacillus_iners	96.4	1.327	809309	STING174	f
MG_809309.bin6	Fannyhessea_massiliense	99.01	0.806	809309	STING174	f
MG_809309.bin7	Mobiluncus_mulieris	98.34	1.421	809309	STING174	f
MG_809309.bin8	Prevotella_disiens	94.82	0	809309	STING174	f
MG_239163.bin1	Anaerococcus_tetradius	95.73	0	239163	STING175	f
MG_239163.bin2	Megasphaera_lornae	99.88	0.598	239163	STING175	f
MG_239163.bin3	Berryella_sp001552935	91.06	0	239163	STING175	f
MG_239163.bin4	Lactobacillus_iners	99.41	0.442	239163	STING175	f
MG_239163.bin6	Aerococcus_christensenii	96.42	0	239163	STING175	f
MG_397769.bin1	Megasphaera_lornae	100	0	397769	STING176	f
MG_397769.bin2	Prevotella_amnii	99.62	0	397769	STING176	f
MG_397769.bin4	Lactobacillus_iners	98.85	0	397769	STING176	f
MG_397769.bin5	Aerococcus_christensenii	97.71	0	397769	STING176	f
MG_397769.bin6	Sneathia_sanguinegens	91.09	1.123	397769	STING176	f
MG_397769.bin7	Fannyhessea_vaginae	100	0	397769	STING176	f
MG_397769.bin9	Gardnerella_swidsinkii	100	0	397769	STING176	f
MG_734660.bin2	Lactobacillus_crispatus	98.6	2.319	734660	STING177	f
MG_734660.bin3	Lactobacillus_jensenii	96.35	1.576	734660	STING177	f
MG_734660.bin4	Lactobacillus_iners	99.41	0.442	734660	STING177	f
MG_201296.bin1	Chlamydia_trachomatis	98.91	0	201296	STING178	f
MG_201296.bin2	Gardnerella_swidsinkii	100	0.483	201296	STING178	f
MG_201296.bin3	Lactobacillus_iners	98.08	1.106	201296	STING178	f
MG_201296.bin4	Lactobacillus_crispatus	98.7	0.092	201296	STING178	f
MG_201296.bin5	Haemophilum_influenzae	91.15	1.373	201296	STING178	f
MG_747962.bin1	Fannyhessea_vaginae	100	0	747962	STING180	f
MG_747962.bin2	Gardnerella_swidsinkii	99.54	0.091	747962	STING180	f
MG_747962.bin3	Lactobacillus_crispatus	96.58	0	747962	STING180	f
MG_747962.bin4	Lactobacillus_iners	99.41	0.442	747962	STING180	f
MG_747962.bin5	Lactobacillus_mulieris	98.05	0	747962	STING180	f
MG_747962.bin6	Aerococcus_christensenii	93.15	0.274	747962	STING180	f
MG_747962.bin7	Anaerococcus_tetradius	98.04	1.27	747962	STING180	f
MG_913190.bin1	Gardnerella_swidsinkii	100	0.456	913190	STING182	f
MG_913190.bin2	Lactobacillus_iners	99.41	0.884	913190	STING182	f
MG_913190.bin3	Lactobacillus_mulieris	98.83	0	913190	STING182	f
MG_913190.bin4	Limosilactobacillus_portuensis	97.55	0.815	913190	STING182	f
MG_259114.bin1	Streptococcus_halichoeri	97.32	0.377	259114	STING181	f
MG_259114.bin2	Streptococcus_anginosus	98.28	1.211	259114	STING181	f
MG_259114.bin3	Streptococcus_agalactiae	100	0	259114	STING181	f
MG_324554.bin1	Prevotella_timonensis	99.28	0.119	324554	STING183	f
MG_324554.bin10	Gardnerella_swidsinkii	98.74	0	324554	STING183	f
MG_324554.bin12	Sneathia_vaginalis	96.62	0	324554	STING183	f
MG_324554.bin13	Megasphaera_lornae	100	0	324554	STING183	f
MG_324554.bin14	Sneathia_sanguinegens	98.29	0.16	324554	STING183	f
MG_324554.bin15	Mobiluncus_curtisii	100	1.421	324554	STING183	f
MG_324554.bin2	Aerococcus_christensenii	97.52	0	324554	STING183	f
MG_324554.bin5	Dialister_sp001553355	96.74	0	324554	STING183	f
MG_324554.bin6	Parvimonas_sp001552895	93.59	0.087	324554	STING183	f
MG_324554.bin8	Prevotella_sp000479005	96.01	0.357	324554	STING183	f
MG_324554.bin9	Peptoniphilus_lacrimalis	98.6	0	324554	STING183	f
MG_412604.bin1	Peptostreptococcus_sp000758885	92.16	0	412604	STING186	f
MG_412604.bin11	Porphyromonas_uenonis	98.03	0.628	412604	STING186	f
MG_412604.bin12	Parvimonas_sp001552895	94.96	0.087	412604	STING186	f
MG_412604.bin13	Mageeibacillus_indolicus	91.6	0.709	412604	STING186	f
MG_412604.bin14	Megasphaera_hutchinsoni	100	0	412604	STING186	f
MG_412604.bin15	Prevotella_disiens	94.44	0.253	412604	STING186	f
MG_412604.bin16	Mobiluncus_mulieris	99.52	3.317	412604	STING186	f
MG_412604.bin17	Prevotella_bivia	93.41	0.394	412604	STING186	f
MG_412604.bin18	Fannyhessea_massiliense	98.38	0.806	412604	STING186	f
MG_412604.bin2	Peptrostreptococcus_anaerobius	99.95	0	412604	STING186	f
MG_412604.bin20	Dialister_sp001553355	94.08	0	412604	STING186	f
MG_412604.bin21	Mobiluncus_curtisii	97.63	1.421	412604	STING186	f
MG_412604.bin24	Sneathia_vaginalis	97.28	0.423	412604	STING186	f
MG_412604.bin4	Prevotella_timonensis	95.16	4.702	412604	STING186	f
MG_412604.bin5	Prevotella_sp000758925	95.59	0.337	412604	STING186	f
MG_412604.bin6	Megasphaera_lornae	98.08	1.197	412604	STING186	f
MG_412604.bin7	Sneathia_sanguinegens	97.16	0.16	412604	STING186	f
MG_412604.bin9	Arcanobacterium_sp000758825	91.59	1.149	412604	STING186	f
MG_430345.bin1	Megasphaera_lornae	99.92	0	430345	STING185	f
MG_430345.bin5	Sneathia_vaginalis	90.22	3.37	430345	STING185	f
MG_430345.bin6	Prevotella_amnii	99.32	0	430345	STING185	f
MG_430345.bin8	Gardnerella_vaginalis_A	92.38	0.454	430345	STING185	f
MG_430345.bin9	Fannyhessea_vaginae	100	0.806	430345	STING185	f
MG_151579.bin1	Gardnerella_leopoldii	92	0	151579	STING206	m
MG_810922.bin1	Aerococcus_christensenii	92.64	0.219	810922	STING209	m
MG_810922.bin5	Gardnerella_piotii	99.84	0	810922	STING209	m
MG_810922.bin6	Sneathia_sanguinegens	98.87	0.16	810922	STING209	m
MG_810922.bin7	Lactobacillus_iners	99.55	0.442	810922	STING209	m
MG_779003.bin1	Gardnerella_swidsinkii	97.1	1.738	779003	STING210	m
MG_338872.bin2	Gardnerella_leopoldii	100	0	338872	STING211	m
MG_992869.bin1	Gardnerella_leopoldii	99.08	1.978	992869	STING221	m
MG_507709.bin1	Gardnerella_vaginalis	96.1	0.454	507709	STING217	m
